# Supplementary material for: DNA barcoding for bio-surveillance of emerging pests and species identification in Afrotropical Prioninae (Coleoptera, Cerambycidae)
Source: Biodivers Data J. 2021 Apr 28;9:e64499. doi: 10.3897/BDJ.9.e64499 (PMC8099841; doi:10.3897/BDJ.9.e64499)
Supplement: Supplementary material 1 — Metadata of 70 COI sequences and 42 BINs used in this study. [file bdj-09-e64499-s001.xlsx]

## Sheet: Lab Sheet
Project:	DS-AFROPRIO (70 records selected)			User:	Carlos Lopez-Vaamonde
Created:	2021-04-07
Project Code	Process ID	Sample ID	Field ID	BIN	Catalog Num	COI-5P Seq. Length	COI-5P Trace Count	COI-5P Accession	Image Count	Barcode Compliant	Contamination	Stop Codon	Flagged Record	Collection Date	Identification	Life Stage	Extra Info	Voucher Type	Institution	Notes
ARGAB	ARGAB8962-19	CLV7872	CLV7872	BOLD:AAF0771		654[0n]		MW627490	1	No				10-Nov-2018	Anomotoma wilwerthi	imago	light trap	Vouchered:Registered Collection	Research Collection of C. Lopez Vaamonde
ARGAB	ARGAB8967-19	CLV7877	CLV7877	BOLD:AEC5096		653[0n]		MW627476	1	No				10-Nov-2018	Anomotoma wilwerthi	imago	light trap	Vouchered:Registered Collection	Research Collection of C. Lopez Vaamonde
ARGAB	ARGAB8965-19	CLV7875	CLV7875	BOLD:AEC5096		655[0n]		MW627481	1	No				10-Nov-2018	Anomotoma wilwerthi	imago	light trap	Vouchered:Registered Collection	Research Collection of C. Lopez Vaamonde
PRIAF	PRIAF001-20	MJ0001	JHAR02912	BOLD:AAW6169		658[0n]	2	MT749656	2	Yes				18-Dec-2018	Anthracocentrus capensis	imago			South African National Collection of Insects
PRIAF	PRIAF009-20	MJ0009	JHAR02917	BOLD:AEF3200		658[0n]	2	MT749659	1	Yes				10-Apr-2009	Cacosceles	imago			South African National Collection of Insects
PRIAF	PRIAF054-20	MJ0053	JHAR01770_ 0111	BOLD:AEF3555		658[0n]	2	MW292580		No				01-Jan-2018	Cacosceles newmannii	imago			Stellenbosch University
PRIAF	PRIAF053-20	MJ0052	JHAR01770_ 0110	BOLD:AEF3555		658[0n]	2	MW292579		Yes				01-Jan-2018	Cacosceles newmannii	imago			Stellenbosch University
PRIAF	PRIAF052-20	MJ0051	JHAR01770_ 0109	BOLD:AEF3555		658[0n]	2	MW292581		Yes				01-Jan-2018	Cacosceles newmannii	imago			Stellenbosch University
PRIAF	PRIAF050-20	MJ0049	JHAR01770_ 0107	BOLD:AEF3555		658[0n]	2	MW292577		Yes				01-Jan-2018	Cacosceles newmannii	imago			Stellenbosch University
PRIAF	PRIAF049-20	MJ0048	JHAR01770_ 0106	BOLD:AEF3555		658[0n]	2	MW292582		Yes				01-Jan-2018	Cacosceles newmannii	imago			Stellenbosch University
PRIAF	PRIAF048-20	MJ0047	JHAR01770_ 0105	BOLD:AEF3555		658[0n]	2	MW292576		Yes				01-Jan-2018	Cacosceles newmannii	imago			Stellenbosch University
PRIAF	PRIAF046-20	MJ0045	JHAR01966_0110	BOLD:AEF3555		658[0n]	2	MW292574	1	Yes				17-Feb-2017	Cacosceles newmannii	imago			South African Sugarcane Research Institute
PRIAF	PRIAF045-20	MJ0044	JHAR01966_0109	BOLD:AEF3555		658[0n]	2	MW273146	1	No				17-Feb-2017	Cacosceles newmannii	imago			South African Sugarcane Research Institute
PRIAF	PRIAF044-20	MJ0043	JHAR01966_0108	BOLD:AEF3555		658[0n]	2	MW292573	1	Yes				17-Feb-2017	Cacosceles newmannii	imago			South African Sugarcane Research Institute
PRIAF	PRIAF043-20	MJ0042	JHAR01966_0106	BOLD:AEF3555		658[0n]	2	MW273145	1	Yes				17-Feb-2017	Cacosceles newmannii	imago			South African Sugarcane Research Institute
PRIAF	PRIAF042-20	MJ0041	JHAR01966_0105	BOLD:AEF3555		658[0n]	2	MW292572		Yes				17-Feb-2017	Cacosceles newmannii	imago			South African Sugarcane Research Institute
PRIAF	PRIAF041-20	MJ0040	JHAR01966_0104	BOLD:AEF3555		658[0n]	2	MW292571	1	Yes				17-Feb-2017	Cacosceles newmannii	imago			South African Sugarcane Research Institute
PRIAF	PRIAF040-20	MJ0039	JHAR01966_0103	BOLD:AEF3555		658[0n]	2	MW292570	1	Yes				17-Feb-2017	Cacosceles newmannii	imago			South African Sugarcane Research Institute
PRIAF	PRIAF039-20	MJ0010	JHAR01966_0102	BOLD:AEF3555		658[0n]	2	MW292569	1	Yes				17-Feb-2017	Cacosceles newmannii	imago			South African Sugarcane Research Institute
PRIAF	PRIAF007-20	MJ0007	JHAR01966	BOLD:AEF3555		658[0n]	2	MT749662		Yes				17-Feb-2017	Cacosceles newmannii	imago			South African Sugarcane Research Institute	gary pedlar field 52, dead in sugar cane
PRIAF	PRIAF006-20	MJ0006	JHAR01782	BOLD:AEF3555		658[0n]	2	MT749665		Yes				25-Feb-2018	Cacosceles newmannii	imago			Stellenbosch University
PRIAF	PRIAF002-20	MJ0002	JHAR01770_0101	BOLD:AEF3555		658[0n]	2	MW310695		Yes				01-Jan-2018	Cacosceles newmannii	imago			Stellenbosch University
PRIAF	PRIAF047-20	MJ0046	JHAR01770_ 0104	BOLD:AEF6074		658[0n]	2	MW292575		Yes				01-Jan-2018	Cacosceles newmannii	imago			Stellenbosch University
PRIAF	PRIAF038-20	MJ0038	JHAR01770_0108	BOLD:AEF6074		658[0n]	2	MW292578		Yes					Cacosceles newmannii	imago			Stellenbosch University
PRIAF	PRIAF004-20	MJ0004	JHAR01772	BOLD:AEF6074		658[0n]	2	MW310696		Yes				01-Jan-2018	Cacosceles newmannii	imago			Stellenbosch University
PRIAF	PRIAF003-20	MJ0003	JHAR01771	BOLD:AEF6074		658[0n]	2	MT896149		Yes				01-Jan-2018	Cacosceles newmannii	imago			Stellenbosch University
PRIAF	PRIAF005-20	MJ0005	JHAR01777	BOLD:AEF3198		658[0n]	2	MT896150		Yes				11-Feb-2017	Cacosceles oedipus	imago			Stellenbosch University
PRIAF	PRIAF008-20	MJ0008	JHAR01970	BOLD:AEF3199		658[0n]	2	MT749654		Yes				11-Feb-2019	Cacosceles oedipus	imago			Stellenbosch University
ARGAB	ARGAB8963-19	CLV7873	CLV7873	BOLD:AAE9822		655[0n]		MW627494	1	No				10-Nov-2018	Ceratocentrus spinicornis	imago	light trap	Vouchered:Registered Collection	Research Collection of C. Lopez Vaamonde
COLMA	COLMA035-19	CLV7940	CLV7940			486[0n]		MW627486	1	No				28-Jan-2017	Closterus	imago	light trap	Vouchered:Registered Collection	Research Collection of C. Lopez Vaamonde
COLMA	COLMA030-19	CLV7935	CLV7935	BOLD:AEC3377		651[0n]		MW627493	1	No				04-Feb-2018	Closterus	imago	light trap 1	Vouchered:Registered Collection	Research Collection of C. Lopez Vaamonde
COLMA	COLMA015-19	CLV7920	CLV7920	BOLD:AEC4900		654[0n]		MW627492	1	No				12-Feb-2018	Closterus	imago	light trap 11	Vouchered:Registered Collection	Research Collection of C. Lopez Vaamonde
PRIAF	PRIAF011-20	MJ0011	JHAR01951	BOLD:AEF5847		658[0n]	2	MT749650		Yes				01-Mar-2017	Closterus	imago			Research Collection of N. Delahaye
PRIAF	PRIAF037-20	MJ0037	JHAR01953_0102	BOLD:AEH1549		658[0n]	2	MT749669	1	No				27-Mar-2017	Closterus	imago			Research Collection of C. Lopez Vaamonde
PRIAF	PRIAF030-20	MJ0030	JHAR01953	BOLD:AEH1550		658[0n]	2	MT749668		No				27-Mar-2017	Closterus	imago			Research Collection of C. Lopez Vaamonde
COLMA	COLMA033-19	CLV7938	CLV7938	BOLD:AEC6031		651[0n]		MW627485	1	No				28-Jan-2017	Closterus rothschildi	imago	light trap	Vouchered:Registered Collection	Research Collection of C. Lopez Vaamonde
COLMA	COLMA025-19	CLV7930	CLV7930	BOLD:AEC6031		653[0n]		MW627484	1	No				23-Jun-2017	Closterus rothschildi	imago	light trap	Vouchered:Registered Collection	Research Collection of C. Lopez Vaamonde
SAFRA	SAFRA1098-18	BIOUG36809-A03	L#17SAFR-023	BOLD:ADL7871	BIOUG36809-A03	592[0n]	1	MW627479	1	No				15-Nov-2017	Delocheilus	A		Vouchered:Registered Collection	Centre for Biodiversity Genomics	Night collection
PRIAF	PRIAF018-20	MJ0018	JHAR01855	BOLD:AEF4803	SEX2772	658[0n]	2	MT749639		Yes				04-Nov-2016	Delocheilus	imago			South African Sugarcane Research Institute
PRIAF	PRIAF013-20	MJ0013	JHAR02916	BOLD:AEF4805		658[0n]	2	MT749658	1	Yes				30-Dec-2008	Delocheilus	imago			South African National Collection of Insects
PRIAF	PRIAF012-20	MJ0012	JHAR02914	BOLD:AEF4805		658[0n]	2	MT749657	1	Yes				01-Jan-2006	Delocheilus	imago			South African National Collection of Insects
PRIAF	PRIAF031-20	MJ0031	JHAR01942	BOLD:AEF4806		658[0n]	2	MT749648	1	Yes				24-Dec-2018	Delocheilus	imago			Centre de Biologie pour la Gestion des Populations
SAFRA	SAFRA1043-18	BIOUG36808-D07	L#17SAFR-029	BOLD:ADL7354	BIOUG36808-D07	595[0n]	1	MW627491	1	No				15-Nov-2017	Erioderus	A		Vouchered:Registered Collection	Centre for Biodiversity Genomics	Night collection
PRIAF	PRIAF015-20	MJ0015	JHAR01788	BOLD:AEF2651		642[0n]	2	MT749667		No				29-Nov-2008	Erioderus hirtus	imago			Stellenbosch University
PRIAF	PRIAF016-20	MJ0016	JHAR01789	BOLD:ADI8207		658[0n]	2	MT749642		Yes				06-Mar-2016	Erioderus kolbei	imago			Stellenbosch University
PRIAF	PRIAF014-20	MJ0014	JHAR01785	BOLD:ADI8207		658[0n]	2	MT749641		Yes				03-Mar-2016	Erioderus kolbei	imago			Stellenbosch University
SAFRA	SAFRA1036-18	BIOUG36808-C12	L#17SAFR-029	BOLD:ADL6139	BIOUG36808-C12	594[1n]	1	MW627488	1	No				15-Nov-2017	Erioderus sp.	A		Vouchered:Registered Collection	Centre for Biodiversity Genomics	Night collection
COLMA	COLMA026-19	CLV7931	CLV7931	BOLD:AEC4901		652[0n]		MW627478	1	No				13-Feb-2018	Leiophysis dujardini	imago	light trap 12	Vouchered:Registered Collection	Research Collection of C. Lopez Vaamonde
PRIAF	PRIAF022-20	MJ0022	JHAR01954	BOLD:AEF3308		658[0n]	2	MT749652	1	Yes				27-Mar-2017	Macrotoma	imago			Research Collection of C. Lopez Vaamonde
PRIAF	PRIAF020-20	MJ0020	JHAR01780	BOLD:AAD4378		658[0n]	2	MT749666		Yes				21-Jan-2017	Macrotoma natala	imago			Stellenbosch University
PRIAF	PRIAF023-20	MJ0023	JHAR02927	BOLD:AAB9640		658[0n]	2	MT749663	1	Yes				18-Nov-2018	Macrotoma palmata	imago			South African National Collection of Insects
PRIAF	PRIAF021-20	MJ0021	JHAR01859	BOLD:AAB9640		658[0n]	2	MT749643	1	Yes				01-Jan-2018	Macrotoma palmata	imago			Centre de Biologie pour la Gestion des Populations
PRIAF	PRIAF024-20	MJ0024	JHAR01947	BOLD:AAC6501		658[0n]	2	MT749649		No				05-Jan-2017	Macrotoma serripes	imago			Research Collection of N. Delahaye
BGABB	BGABB1184-14	BC-PJ17	PJ17 B1	BOLD:AAK7439		658[0n]	2	MW627489	1	Yes				02-Apr-2012	Mallodon downesi				Research Collection of Pierre Juhel
ARGAB	ARGAB8964-19	CLV7874	CLV7874	BOLD:AEC4905		656[0n]		MW627495	1	No				10-Nov-2018	Mallodon downesi	imago	light trap	Vouchered:Registered Collection	Research Collection of C. Lopez Vaamonde
PRIAF	PRIAF034-20	MJ0034	JHAR01861	BOLD:AEF4128		658[0n]	2	MT749645	1	Yes				01-Jan-2018	Mallodon downesi	imago			Centre de Biologie pour la Gestion des Populations
PRIAF	PRIAF032-20	MJ0032	JHAR01856	BOLD:AEF4128	SEX2854	658[0n]	2	MT749640		Yes				23-Mar-2017	Mallodon downesi	imago			South African Sugarcane Research Institute
PRIAF	PRIAF035-20	MJ0035	JHAR01862	BOLD:AEF4129		658[0n]	2	MT749646	1	Yes				27-Nov-2017	Mallodon downesi	imago			Centre de Biologie pour la Gestion des Populations
PRIAF	PRIAF033-20	MJ0033	JHAR01860	BOLD:AEF4130		658[0n]	2	MT749644	1	Yes				07-Jan-2018	Mallodon downesi	imago			Centre de Biologie pour la Gestion des Populations
PRIAF	PRIAF026-20	MJ0026	JHAR01961	BOLD:AEE3155		658[1n]	2	MT749653		No				01-Feb-2013	Notophysis	imago			Durban Natural Science Museum
PRIAF	PRIAF025-20	MJ0025	JHAR01858	BOLD:AEH1149		658[0n]	2	MT900611	1	Yes				01-Jan-2018	Notophysis caffra	imago			Centre de Biologie pour la Gestion des Populations
PRIAF	PRIAF027-20	MJ0027	JHAR01941	BOLD:AAK5052		658[0n]	2	MT749647	1	Yes				31-Dec-2017	Paramacrotoma scabridorsis	imago			Centre de Biologie pour la Gestion des Populations
COLMA	COLMA005-19	CLV791018	CLV791018	BOLD:AEC2460		653[0n]		MW627477	1	No				12-Feb-2018	Phlyctenosis	imago	light trap 11	Vouchered:Registered Collection	Research Collection of C. Lopez Vaamonde
PRIAF	PRIAF029-20	MJ0029	JHAR02930	BOLD:AEF0775		658[0n]	2	MT749664	1	No					Phlyctenosis micros	imago			South African National Collection of Insects
BGABA	BGABA638-14	Lope13-Coleo0699	Lope13-Coleo0699	BOLD:AAI0837		564[0n]	1	MW627487	1	No				01-Mar-2013	Tersec infans		RCT4-B 2013		University of Rouen, ECODIV Laboratory
BGABA	BGABA637-14	Lope13-Coleo0698	Lope13-Coleo0698	BOLD:AAI0837		564[0n]	1	MW627480	1	No				01-Mar-2013	Tersec infans		RCT4-B 2013		University of Rouen, ECODIV Laboratory
BGABA	BGABA605-14	Lope13-Coleo0666	Lope13-Coleo0666	BOLD:AAC9054		558[4n]	1	MW627482	1	No				12-Mar-2013	Tithoes maculatus		SEGC		University of Rouen, ECODIV Laboratory
PRIAF	PRIAF028-20	MJ0028	JHAR01952	BOLD:AEF3018		658[0n]	2	MT749651	1	Yes				27-Mar-2017	Trichophysis	imago			Research Collection of C. Lopez Vaamonde
PRIAF	PRIAF036-20	MJ0036	JHAR01992	BOLD:AEC4904		658[0n]	2	MT749655		Yes				11-Jan-2017	Trichophysis obscura	imago			Research Collection of N. Delahaye
COLMA	COLMA022-19	CLV7927	CLV7927	BOLD:AEC4904		656[0n]		MW627483	1	No				27-Mar-2017	Trichophysis obscura	imago	light trap	Vouchered:Registered Collection	Research Collection of C. Lopez Vaamonde

## Sheet: Voucher Info
Project:	DS-AFROPRIO (70 records selected)			User:	Carlos Lopez-Vaamonde
Created:	2021-04-07
Sample ID	Field ID	Museum ID	Collection Code	Institution Storing
CLV7872	CLV7872			Research Collection of C. Lopez Vaamonde
CLV7877	CLV7877			Research Collection of C. Lopez Vaamonde
CLV7875	CLV7875			Research Collection of C. Lopez Vaamonde
MJ0001	JHAR02912			South African National Collection of Insects
MJ0009	JHAR02917			South African National Collection of Insects
MJ0053	JHAR01770_ 0111			Stellenbosch University
MJ0052	JHAR01770_ 0110			Stellenbosch University
MJ0051	JHAR01770_ 0109			Stellenbosch University
MJ0049	JHAR01770_ 0107			Stellenbosch University
MJ0048	JHAR01770_ 0106			Stellenbosch University
MJ0047	JHAR01770_ 0105			Stellenbosch University
MJ0045	JHAR01966_0110			South African Sugarcane Research Institute
MJ0044	JHAR01966_0109			South African Sugarcane Research Institute
MJ0043	JHAR01966_0108			South African Sugarcane Research Institute
MJ0042	JHAR01966_0106			South African Sugarcane Research Institute
MJ0041	JHAR01966_0105			South African Sugarcane Research Institute
MJ0040	JHAR01966_0104			South African Sugarcane Research Institute
MJ0039	JHAR01966_0103			South African Sugarcane Research Institute
MJ0010	JHAR01966_0102			South African Sugarcane Research Institute
MJ0007	JHAR01966			South African Sugarcane Research Institute
MJ0006	JHAR01782			Stellenbosch University
MJ0002	JHAR01770_0101			Stellenbosch University
MJ0046	JHAR01770_ 0104			Stellenbosch University
MJ0038	JHAR01770_0108			Stellenbosch University
MJ0004	JHAR01772			Stellenbosch University
MJ0003	JHAR01771			Stellenbosch University
MJ0005	JHAR01777			Stellenbosch University
MJ0008	JHAR01970			Stellenbosch University
CLV7873	CLV7873			Research Collection of C. Lopez Vaamonde
CLV7940	CLV7940			Research Collection of C. Lopez Vaamonde
CLV7935	CLV7935			Research Collection of C. Lopez Vaamonde
CLV7920	CLV7920			Research Collection of C. Lopez Vaamonde
MJ0011	JHAR01951			Research Collection of N. Delahaye
MJ0037	JHAR01953_0102			Research Collection of C. Lopez Vaamonde
MJ0030	JHAR01953			Research Collection of C. Lopez Vaamonde
CLV7938	CLV7938			Research Collection of C. Lopez Vaamonde
CLV7930	CLV7930			Research Collection of C. Lopez Vaamonde
BIOUG36809-A03	L#17SAFR-023	BIOUG36809-A03	BIOUG	Centre for Biodiversity Genomics
MJ0018	JHAR01855	SEX2772		South African Sugarcane Research Institute
MJ0013	JHAR02916			South African National Collection of Insects
MJ0012	JHAR02914			South African National Collection of Insects
MJ0031	JHAR01942			Centre de Biologie pour la Gestion des Populations
BIOUG36808-D07	L#17SAFR-029	BIOUG36808-D07	BIOUG	Centre for Biodiversity Genomics
MJ0015	JHAR01788			Stellenbosch University
MJ0016	JHAR01789			Stellenbosch University
MJ0014	JHAR01785			Stellenbosch University
BIOUG36808-C12	L#17SAFR-029	BIOUG36808-C12	BIOUG	Centre for Biodiversity Genomics
CLV7931	CLV7931			Research Collection of C. Lopez Vaamonde
MJ0022	JHAR01954			Research Collection of C. Lopez Vaamonde
MJ0020	JHAR01780			Stellenbosch University
MJ0023	JHAR02927			South African National Collection of Insects
MJ0021	JHAR01859			Centre de Biologie pour la Gestion des Populations
MJ0024	JHAR01947			Research Collection of N. Delahaye
BC-PJ17	PJ17 B1			Research Collection of Pierre Juhel
CLV7874	CLV7874			Research Collection of C. Lopez Vaamonde
MJ0034	JHAR01861			Centre de Biologie pour la Gestion des Populations
MJ0032	JHAR01856	SEX2854		South African Sugarcane Research Institute
MJ0035	JHAR01862			Centre de Biologie pour la Gestion des Populations
MJ0033	JHAR01860			Centre de Biologie pour la Gestion des Populations
MJ0026	JHAR01961			Durban Natural Science Museum
MJ0025	JHAR01858			Centre de Biologie pour la Gestion des Populations
MJ0027	JHAR01941			Centre de Biologie pour la Gestion des Populations
CLV791018	CLV791018			Research Collection of C. Lopez Vaamonde
MJ0029	JHAR02930			South African National Collection of Insects
Lope13-Coleo0699	Lope13-Coleo0699		ECOTROP 2013	University of Rouen, ECODIV Laboratory
Lope13-Coleo0698	Lope13-Coleo0698		ECOTROP 2013	University of Rouen, ECODIV Laboratory
Lope13-Coleo0666	Lope13-Coleo0666		ECOTROP 2013	University of Rouen, ECODIV Laboratory
MJ0028	JHAR01952			Research Collection of C. Lopez Vaamonde
MJ0036	JHAR01992			Research Collection of N. Delahaye
CLV7927	CLV7927			Research Collection of C. Lopez Vaamonde

## Sheet: Taxonomy
Project:	DS-AFROPRIO (70 records selected)			User:	Carlos Lopez-Vaamonde
Created:	2021-04-07
Sample ID	Phylum	Class	Order	Family	Subfamily	Tribe	Genus	Species	Subspecies	Identifier	Identifier Email	Identification Method	Taxonomy Notes
CLV7872	Arthropoda	Insecta	Coleoptera	Cerambycidae	Prioninae	Macrotomini	Anomotoma	Anomotoma wilwerthi		Kate Perez	kperez@uoguelph.ca	BIN Taxonomy Match (Mar 2020)	Identified to subfamily by Carlos Lopez-Vaamonde
CLV7877	Arthropoda	Insecta	Coleoptera	Cerambycidae	Prioninae	Macrotomini	Anomotoma	Anomotoma wilwerthi		Thierry Bouyer	thierrybouyer@hotmail.com	photo
CLV7875	Arthropoda	Insecta	Coleoptera	Cerambycidae	Prioninae	Macrotomini	Anomotoma	Anomotoma wilwerthi		Thierry Bouyer	thierrybouyer@hotmail.com	photo
MJ0001	Arthropoda	Insecta	Coleoptera	Cerambycidae	Prioninae	Acanthophorini	Anthracocentrus	Anthracocentrus capensis		SANC Pretoria Staff
MJ0009	Arthropoda	Insecta	Coleoptera	Cerambycidae	Prioninae	Cacoscelini	Cacosceles			SANC Pretoria Staff
MJ0053	Arthropoda	Insecta	Coleoptera	Cerambycidae	Prioninae	Cacoscelini	Cacosceles	Cacosceles newmannii		Marion Javal	marion.javal@gmail.com	(Santos Ferreira 1980)
MJ0052	Arthropoda	Insecta	Coleoptera	Cerambycidae	Prioninae	Cacoscelini	Cacosceles	Cacosceles newmannii		Marion Javal	marion.javal@gmail.com	(Santos Ferreira 1980)
MJ0051	Arthropoda	Insecta	Coleoptera	Cerambycidae	Prioninae	Cacoscelini	Cacosceles	Cacosceles newmannii		Marion Javal	marion.javal@gmail.com	(Santos Ferreira 1980)
MJ0049	Arthropoda	Insecta	Coleoptera	Cerambycidae	Prioninae	Cacoscelini	Cacosceles	Cacosceles newmannii		Marion Javal	marion.javal@gmail.com	(Santos Ferreira 1980)
MJ0048	Arthropoda	Insecta	Coleoptera	Cerambycidae	Prioninae	Cacoscelini	Cacosceles	Cacosceles newmannii		Marion Javal	marion.javal@gmail.com	(Santos Ferreira 1980)
MJ0047	Arthropoda	Insecta	Coleoptera	Cerambycidae	Prioninae	Cacoscelini	Cacosceles	Cacosceles newmannii		Marion Javal	marion.javal@gmail.com	(Santos Ferreira 1980)
MJ0045	Arthropoda	Insecta	Coleoptera	Cerambycidae	Prioninae	Cacoscelini	Cacosceles	Cacosceles newmannii		Des E. Conlong	des.conlong@sugar.org.za
MJ0044	Arthropoda	Insecta	Coleoptera	Cerambycidae	Prioninae	Cacoscelini	Cacosceles	Cacosceles newmannii		Des E. Conlong	des.conlong@sugar.org.za
MJ0043	Arthropoda	Insecta	Coleoptera	Cerambycidae	Prioninae	Cacoscelini	Cacosceles	Cacosceles newmannii		Des E. Conlong	des.conlong@sugar.org.za
MJ0042	Arthropoda	Insecta	Coleoptera	Cerambycidae	Prioninae	Cacoscelini	Cacosceles	Cacosceles newmannii		Des E. Conlong	des.conlong@sugar.org.za
MJ0041	Arthropoda	Insecta	Coleoptera	Cerambycidae	Prioninae	Cacoscelini	Cacosceles	Cacosceles newmannii		Des E. Conlong	des.conlong@sugar.org.za
MJ0040	Arthropoda	Insecta	Coleoptera	Cerambycidae	Prioninae	Cacoscelini	Cacosceles	Cacosceles newmannii		Des E. Conlong	des.conlong@sugar.org.za
MJ0039	Arthropoda	Insecta	Coleoptera	Cerambycidae	Prioninae	Cacoscelini	Cacosceles	Cacosceles newmannii		Des E. Conlong	des.conlong@sugar.org.za
MJ0010	Arthropoda	Insecta	Coleoptera	Cerambycidae	Prioninae	Cacoscelini	Cacosceles	Cacosceles newmannii		Des E. Conlong	des.conlong@sugar.org.za
MJ0007	Arthropoda	Insecta	Coleoptera	Cerambycidae	Prioninae	Cacoscelini	Cacosceles	Cacosceles newmannii		Des E. Conlong	des.conlong@sugar.org.za
MJ0006	Arthropoda	Insecta	Coleoptera	Cerambycidae	Prioninae	Cacoscelini	Cacosceles	Cacosceles newmannii		N. Delahaye	delahayen@mac.com
MJ0002	Arthropoda	Insecta	Coleoptera	Cerambycidae	Prioninae	Cacoscelini	Cacosceles	Cacosceles newmannii		Marion Javal	marion.javal@gmail.com	(Santos Ferreira 1980)
MJ0046	Arthropoda	Insecta	Coleoptera	Cerambycidae	Prioninae	Cacoscelini	Cacosceles	Cacosceles newmannii		Marion Javal	marion.javal@gmail.com	(Santos Ferreira 1980)
MJ0038	Arthropoda	Insecta	Coleoptera	Cerambycidae	Prioninae	Cacoscelini	Cacosceles	Cacosceles newmannii
MJ0004	Arthropoda	Insecta	Coleoptera	Cerambycidae	Prioninae	Cacoscelini	Cacosceles	Cacosceles newmannii		Marion Javal	marion.javal@gmail.com	(Santos Ferreira 1980)
MJ0003	Arthropoda	Insecta	Coleoptera	Cerambycidae	Prioninae	Cacoscelini	Cacosceles	Cacosceles newmannii		Marion Javal	marion.javal@gmail.com	(Santos Ferreira 1980)
MJ0005	Arthropoda	Insecta	Coleoptera	Cerambycidae	Prioninae	Cacoscelini	Cacosceles	Cacosceles oedipus		Marion Javal	marion.javal@gmail.com	(Santos Ferreira 1980)
MJ0008	Arthropoda	Insecta	Coleoptera	Cerambycidae	Prioninae	Cacoscelini	Cacosceles	Cacosceles oedipus		Marion Javal	marion.javal@gmail.com	(Santos Ferreira 1980)
CLV7873	Arthropoda	Insecta	Coleoptera	Cerambycidae	Prioninae	Acanthophorini	Ceratocentrus	Ceratocentrus spinicornis		Carlos Lopez-Vaamonde	carlos.lopezvaamonde@inra.fr	BIN Taxonomy Match (Jan 2021)	Identified to subfamily by Carlos Lopez-Vaamonde
CLV7940	Arthropoda	Insecta	Coleoptera	Cerambycidae	Prioninae	Meroscelisini	Closterus			Carlos Lopez-Vaamonde	carlos.lopezvaamonde@inra.fr
CLV7935	Arthropoda	Insecta	Coleoptera	Cerambycidae	Prioninae	Meroscelisini	Closterus			Carlos Lopez-Vaamonde	carlos.lopezvaamonde@inra.fr	Quentin & Villiers 1975
CLV7920	Arthropoda	Insecta	Coleoptera	Cerambycidae	Prioninae	Meroscelisini	Closterus			Carlos Lopez-Vaamonde	carlos.lopezvaamonde@inra.fr	Quentin & Villiers 1975
MJ0011	Arthropoda	Insecta	Coleoptera	Cerambycidae	Prioninae	Meroscelisini	Closterus			N. Delahaye	delahayen@mac.com		sp.
MJ0037	Arthropoda	Insecta	Coleoptera	Cerambycidae	Prioninae	Meroscelisini	Closterus			N. Delahaye	delahayen@mac.com
MJ0030	Arthropoda	Insecta	Coleoptera	Cerambycidae	Prioninae	Meroscelisini	Closterus			N. Delahaye	delahayen@mac.com
CLV7938	Arthropoda	Insecta	Coleoptera	Cerambycidae	Prioninae	Meroscelisini	Closterus	Closterus rothschildi		Olivier Denux	olivier.denux@orleans.inra.fr	Quentin & Villiers 1975 revision
CLV7930	Arthropoda	Insecta	Coleoptera	Cerambycidae	Prioninae	Meroscelisini	Closterus	Closterus rothschildi		Olivier Denux	olivier.denux@orleans.inra.fr	Quentin & Villiers 1975 revision
BIOUG36809-A03	Arthropoda	Insecta	Coleoptera	Cerambycidae	Prioninae	Meroscelisini	Delocheilus			Carlos Lopez-Vaamonde	carlos.lopezvaamonde@inra.fr
MJ0018	Arthropoda	Insecta	Coleoptera	Cerambycidae	Prioninae	Meroscelisini	Delocheilus			Julien Haran	julien.haran@cirad.fr	(Santos Ferreira 1980)
MJ0013	Arthropoda	Insecta	Coleoptera	Cerambycidae	Prioninae	Meroscelisini	Delocheilus			SANC Pretoria Staff			tookei
MJ0012	Arthropoda	Insecta	Coleoptera	Cerambycidae	Prioninae	Meroscelisini	Delocheilus			SANC Pretoria Staff			obscurus
MJ0031	Arthropoda	Insecta	Coleoptera	Cerambycidae	Prioninae	Meroscelisini	Delocheilus			N. Delahaye	delahayen@mac.com		Delocheilus tookei
BIOUG36808-D07	Arthropoda	Insecta	Coleoptera	Cerambycidae	Prioninae	Macrotomini	Erioderus			Carlos Lopez-Vaamonde	carlos.lopezvaamonde@inra.fr	Tree based identification (Jan 2021)
MJ0015	Arthropoda	Insecta	Coleoptera	Cerambycidae	Prioninae	Macrotomini	Erioderus	Erioderus hirtus		Julien Haran	julien.haran@cirad.fr	(Santos Ferreira 1980)
MJ0016	Arthropoda	Insecta	Coleoptera	Cerambycidae	Prioninae	Macrotomini	Erioderus	Erioderus kolbei		Julien Haran	julien.haran@cirad.fr	(Santos Ferreira 1980)
MJ0014	Arthropoda	Insecta	Coleoptera	Cerambycidae	Prioninae	Macrotomini	Erioderus	Erioderus kolbei		Julien Haran	julien.haran@cirad.fr	(Santos Ferreira 1980)
BIOUG36808-C12	Arthropoda	Insecta	Coleoptera	Cerambycidae	Prioninae	Macrotomini	Erioderus	Erioderus sp.		Carlos Lopez-Vaamonde	carlos.lopezvaamonde@inra.fr	Tree based identification (Jan 2021)
CLV7931	Arthropoda	Insecta	Coleoptera	Cerambycidae	Prioninae	Macrotomini	Leiophysis	Leiophysis dujardini		Carlos Lopez-Vaamonde	carlos.lopezvaamonde@inra.fr	Photography confirmed by Claude Ripaille (JAn 2021)
MJ0022	Arthropoda	Insecta	Coleoptera	Cerambycidae	Prioninae	Macrotomini	Macrotoma			Carlos Lopez-Vaamonde	carlos.lopezvaamonde@inra.fr
MJ0020	Arthropoda	Insecta	Coleoptera	Cerambycidae	Prioninae	Macrotomini	Macrotoma	Macrotoma natala		Julien Haran	julien.haran@cirad.fr	(Santos Ferreira 1980)
MJ0023	Arthropoda	Insecta	Coleoptera	Cerambycidae	Prioninae	Macrotomini	Macrotoma	Macrotoma palmata		SANC Pretoria Staff
MJ0021	Arthropoda	Insecta	Coleoptera	Cerambycidae	Prioninae	Macrotomini	Macrotoma	Macrotoma palmata		Julien Haran	julien.haran@cirad.fr	(Santos Ferreira 1980)
MJ0024	Arthropoda	Insecta	Coleoptera	Cerambycidae	Prioninae	Macrotomini	Macrotoma	Macrotoma serripes		N. Delahaye	delahayen@mac.com	BOLD
BC-PJ17	Arthropoda	Insecta	Coleoptera	Cerambycidae	Prioninae	Macrotomini	Mallodon	Mallodon downesi		Renee Miskie	rlabbe@uoguelph.ca	Tree Based Identification (March 2016)
CLV7874	Arthropoda	Insecta	Coleoptera	Cerambycidae	Prioninae	Macrotomini	Mallodon	Mallodon downesi		Carlos Lopez-Vaamonde	carlos.lopezvaamonde@inra.fr	BOLD match (Jan 2021)
MJ0034	Arthropoda	Insecta	Coleoptera	Cerambycidae	Prioninae	Macrotomini	Mallodon	Mallodon downesi		Julien Haran	julien.haran@cirad.fr	(Santos Ferreira 1980)
MJ0032	Arthropoda	Insecta	Coleoptera	Cerambycidae	Prioninae	Macrotomini	Mallodon	Mallodon downesi		Julien Haran	julien.haran@cirad.fr	(Santos Ferreira 1980)
MJ0035	Arthropoda	Insecta	Coleoptera	Cerambycidae	Prioninae	Macrotomini	Mallodon	Mallodon downesi		Julien Haran	julien.haran@cirad.fr	(Santos Ferreira 1980)
MJ0033	Arthropoda	Insecta	Coleoptera	Cerambycidae	Prioninae	Macrotomini	Mallodon	Mallodon downesi		Julien Haran	julien.haran@cirad.fr	(Santos Ferreira 1980)	julien.haran@cirad.fr
MJ0026	Arthropoda	Insecta	Coleoptera	Cerambycidae	Prioninae	Cacoscelini	Notophysis			R. Muller
MJ0025	Arthropoda	Insecta	Coleoptera	Cerambycidae	Prioninae	Cacoscelini	Notophysis	Notophysis caffra		Julien Haran	julien.haran@cirad.fr	(Santos Ferreira 1980)
MJ0027	Arthropoda	Insecta	Coleoptera	Cerambycidae	Prioninae	Macrotomini	Paramacrotoma	Paramacrotoma scabridorsis		Julien Haran	julien.haran@cirad.fr	(Santos Ferreira 1980)
CLV791018	Arthropoda	Insecta	Coleoptera	Cerambycidae	Prioninae	Macrotomini	Phlyctenosis			Carlos Lopez-Vaamonde	carlos.lopezvaamonde@inra.fr
MJ0029	Arthropoda	Insecta	Coleoptera	Cerambycidae	Prioninae	Macrotomini	Phlyctenosis	Phlyctenosis micros		SANC Pretoria Staff
Lope13-Coleo0699	Arthropoda	Insecta	Coleoptera	Cerambycidae	Prioninae	Macrotomini	Tersec	Tersec infans		Renee Miskie	rlabbe@uoguelph.ca	Tree Based Identification (March 2016)
Lope13-Coleo0698	Arthropoda	Insecta	Coleoptera	Cerambycidae	Prioninae	Macrotomini	Tersec	Tersec infans		Renee Miskie	rlabbe@uoguelph.ca	Tree Based Identification (March 2016)
Lope13-Coleo0666	Arthropoda	Insecta	Coleoptera	Cerambycidae	Prioninae	Acanthophorini	Tithoes	Tithoes maculatus		Renee Miskie	rlabbe@uoguelph.ca	Tree Based Identification (March 2016)
MJ0028	Arthropoda	Insecta	Coleoptera	Cerambycidae	Prioninae	Macrotomini	Trichophysis			Carlos Lopez-Vaamonde	carlos.lopezvaamonde@inra.fr		sp.
MJ0036	Arthropoda	Insecta	Coleoptera	Cerambycidae	Prioninae	Macrotomini	Trichophysis	Trichophysis obscura		N. Delahaye	delahayen@mac.com
CLV7927	Arthropoda	Insecta	Coleoptera	Cerambycidae	Prioninae	Macrotomini	Trichophysis	Trichophysis obscura		Carlos Lopez-Vaamonde	carlos.lopezvaamonde@inra.fr

## Sheet: Specimen Details
Project:	DS-AFROPRIO (70 records selected)			User:	Carlos Lopez-Vaamonde
Created:	2021-04-07
Sample ID	Sex	Reproduction	Life Stage	Extra Info	Notes	Voucher Status	Tissue Descriptor	External URLs	Associated Taxa	Associated Specimens
CLV7872		S	imago	light trap		Vouchered:Registered Collection	leg
CLV7877		S	imago	light trap		Vouchered:Registered Collection	leg
CLV7875		S	imago	light trap		Vouchered:Registered Collection	leg
MJ0001	F	S	imago				Left maxillary palp
MJ0009	M	S	imago				Left labial palp
MJ0053		S	imago				leg
MJ0052		S	imago				leg
MJ0051		S	imago				leg
MJ0049		S	imago				leg
MJ0048		S	imago				leg
MJ0047		S	imago				leg
MJ0045		S	imago				leg
MJ0044		S	imago				leg
MJ0043		S	imago				leg
MJ0042		S	imago				leg
MJ0041		S	imago				leg
MJ0040		S	imago				leg
MJ0039		S	imago				leg
MJ0010		S	imago				leg
MJ0007		S	imago		gary pedlar field 52, dead in sugar cane		leg		Host:sugarcane
MJ0006		S	imago				leg
MJ0002		S	imago				leg		Host:sugarcane
MJ0046		S	imago				leg
MJ0038		S	imago				leg
MJ0004		S	imago				leg		Host:sugarcane
MJ0003		S	imago				leg		Host:sugarcane
MJ0005		S	imago				leg
MJ0008		S	imago				leg
CLV7873		S	imago	light trap		Vouchered:Registered Collection	leg
CLV7940		S	imago	light trap		Vouchered:Registered Collection	leg
CLV7935		S	imago	light trap 1		Vouchered:Registered Collection	leg
CLV7920		S	imago	light trap 11		Vouchered:Registered Collection	leg
MJ0011		S	imago				leg
MJ0037		S	imago				leg
MJ0030		S	imago				leg
CLV7938		S	imago	light trap		Vouchered:Registered Collection	leg
CLV7930		S	imago	light trap		Vouchered:Registered Collection	leg
BIOUG36809-A03			A		Night collection	Vouchered:Registered Collection	inv leg
MJ0018		S	imago				leg
MJ0013	M	S	imago				Right hind tarsomeres
MJ0012	M	S	imago				Right antenna, 3 antennomeres
MJ0031		S	imago				leg
BIOUG36808-D07			A		Night collection	Vouchered:Registered Collection	inv leg
MJ0015		S	imago				leg
MJ0016		S	imago				leg
MJ0014		S	imago				leg
BIOUG36808-C12			A		Night collection	Vouchered:Registered Collection	inv leg
CLV7931		S	imago	light trap 12		Vouchered:Registered Collection	leg
MJ0022		S	imago				leg
MJ0020		S	imago				leg
MJ0023	M	S	imago				Right maxillary palp
MJ0021		S	imago				leg
MJ0024		S	imago				leg
BC-PJ17	M	S					Legs
CLV7874		S	imago	light trap		Vouchered:Registered Collection	leg
MJ0034		S	imago				leg
MJ0032		S	imago				leg
MJ0035		S	imago				leg
MJ0033		S	imago				leg
MJ0026		S	imago				leg
MJ0025		S	imago				leg
MJ0027		S	imago				leg
CLV791018		S	imago	light trap 11		Vouchered:Registered Collection	leg
MJ0029		S	imago				leg
Lope13-Coleo0699		S		RCT4-B 2013			Legs
Lope13-Coleo0698		S		RCT4-B 2013			Legs
Lope13-Coleo0666		S		SEGC			Legs
MJ0028		S	imago				leg
MJ0036		S	imago				leg
CLV7927		S	imago	light trap		Vouchered:Registered Collection	leg

## Sheet: Collection Data
Project:	DS-AFROPRIO (70 records selected)			User:	Carlos Lopez-Vaamonde
Created:	2021-04-07
Sample ID	Collectors	Collection Date	Country/Ocean	State/Province	Region	Sector	Exact Site	Lat	Lon	Elev	Depth	Elevation Precision	Depth Precision	GPS Source	Coordinate Accuracy	Event Time	Collection Date Accuracy	Habitat	Sampling Protocol	Collection Notes	Site Code	Collection Event ID
CLV7872	Carlos Lopez Vaamonde	10-Nov-2018	Gabon	Ogooue-Lolo		30 km a l`est de Lastoursville	Precious Woods Bambidie Site	-0.85556	13.1342	336
CLV7877	Carlos Lopez Vaamonde	10-Nov-2018	Gabon	Ogooue-Lolo		30 km a l`est de Lastoursville	Precious Woods Bambidie Site	-0.85556	13.1342	336
CLV7875	Carlos Lopez Vaamonde	10-Nov-2018	Gabon	Ogooue-Lolo		30 km a l`est de Lastoursville	Precious Woods Bambidie Site	-0.85556	13.1342	336
MJ0001	M.D. Bate	18-Dec-2018	South Africa	Northern Cape				-28.3286	22.8792
MJ0009	J. Nolte	10-Apr-2009	South Africa	Eastern Cape			Blue Horizon Bay Conservancy	-33.9833	25.25											Blue Horizon Bay Conservancy; Ex stem of live White Milkwood tree, Sideroxylon enerme (SAPOTACEAE)
MJ0053	D. Conlong	01-Jan-2018	South Africa	KwaZulu-Natal		Entumeni	Eshowe	-28.917	31.317										direct sampling in sugarcane field
MJ0052	D. Conlong	01-Jan-2018	South Africa	KwaZulu-Natal		Entumeni	Eshowe	-28.917	31.317										direct sampling in sugarcane field
MJ0051	D. Conlong	01-Jan-2018	South Africa	KwaZulu-Natal		Entumeni	Eshowe	-28.917	31.317										direct sampling in sugarcane field
MJ0049	D. Conlong	01-Jan-2018	South Africa	KwaZulu-Natal		Entumeni	Eshowe	-28.917	31.317										direct sampling in sugarcane field
MJ0048	D. Conlong	01-Jan-2018	South Africa	KwaZulu-Natal		Entumeni	Eshowe	-28.917	31.317										direct sampling in sugarcane field
MJ0047	D. Conlong	01-Jan-2018	South Africa	KwaZulu-Natal		Entumeni	Eshowe	-28.917	31.317										direct sampling in sugarcane field
MJ0045	D. Conlong	17-Feb-2017	South Africa	KwaZulu-Natal		Entumeni	Eshowe	-28.917	31.317										direct sampling in sugarcane field
MJ0044	D. Conlong	17-Feb-2017	South Africa	KwaZulu-Natal		Entumeni	Eshowe	-28.917	31.317										direct sampling in sugarcane field
MJ0043	D. Conlong	17-Feb-2017	South Africa	KwaZulu-Natal		Entumeni	Eshowe	-28.917	31.317										direct sampling in sugarcane field
MJ0042	D. Conlong	17-Feb-2017	South Africa	KwaZulu-Natal		Entumeni	Eshowe	-28.917	31.317										direct sampling in sugarcane field
MJ0041	D. Conlong	17-Feb-2017	South Africa	KwaZulu-Natal		Entumeni	Eshowe	-28.917	31.317										direct sampling in sugarcane field
MJ0040	D. Conlong	17-Feb-2017	South Africa	KwaZulu-Natal		Entumeni	Eshowe	-28.917	31.317										direct sampling in sugarcane field
MJ0039	D. Conlong	17-Feb-2017	South Africa	KwaZulu-Natal		Entumeni	Eshowe	-28.917	31.317										direct sampling in sugarcane field
MJ0010	D. Conlong	17-Feb-2017	South Africa	KwaZulu-Natal		Entumeni	Eshowe	-28.917	31.317										direct sampling in sugarcane field
MJ0007	D. Conlong	17-Feb-2017	South Africa	KwaZulu-Natal		Entumeni	Eshowe	-28.9167	31.3167										direct sampling in sugarcane field
MJ0006	B. Vilakazi	25-Feb-2018	South Africa	Western Cape		Stellenbosch	La colline	-33.9203	18.8462										direct sampling
MJ0002	D. Conlong	01-Jan-2018	South Africa	KwaZulu-Natal		Entumeni	Eshowe	-28.9167	31.3167
MJ0046	D. Conlong	01-Jan-2018	South Africa	KwaZulu-Natal		Entumeni	Eshowe	-28.917	31.317										direct sampling in sugarcane field
MJ0038	D. Conlong		South Africa	KwaZulu-Natal		Entumeni	Eshowe	-28.9167	31.3167										direct sampling in sugarcane field
MJ0004	D. Conlong	01-Jan-2018	South Africa	KwaZulu-Natal		Entumeni	Eshowe	-28.9167	31.3167										direct sampling in sugarcane field
MJ0003	D. Conlong	01-Jan-2018	South Africa	KwaZulu-Natal		Entumeni	Eshowe	-28.9167	31.3167										direct sampling in sugarcane field
MJ0005	W.C Barnard	11-Feb-2017	South Africa	Western Cape		Wellington		-33.5678	19.0164
MJ0008		11-Feb-2019	South Africa	Western Cape		Kraaifontein	Bernardino Heights	-33.8762	18.7237
CLV7873	Carlos Lopez Vaamonde	10-Nov-2018	Gabon	Ogooue-Lolo		30 km a l`est de Lastoursville	Precious Woods Bambidie Site	-0.85556	13.1342	336
CLV7940	Carlos Lopez Vaamonde	28-Jan-2017	Madagascar	Antananarivo		Anjozorobe	Saha Forest Camp	-18.4137	47.9411	1280
CLV7935	Carlos Lopez Vaamonde	04-Feb-2018	Madagascar	Antsiranana	Sava	Marojejy national Park	Camp 1	-14.4386	49.7756	488
CLV7920	Carlos Lopez Vaamonde	12-Feb-2018	Madagascar	Antsiranana	Sava	Marojejy national Park	Camp 3	-14.4367	49.7434	1320
MJ0011	N. Delahaye	01-Mar-2017	Madagascar
MJ0037	C. Lopez Vaamonde & A. Ahamadi	27-Mar-2017	Madagascar			Andasibe	Feon-ny-ala	-18.9479	48.42	948
MJ0030	C. Lopez Vaamonde & A. Ahamadi	27-Mar-2017	Madagascar		Atsinanana	Andasibe	Feon-ny-ala	-18.9479	48.42	948									light trap actinic tube
CLV7938	Carlos Lopez Vaamonde	28-Jan-2017	Madagascar	Antananarivo		Anjozorobe	Saha Forest Camp	-18.4137	47.9411	1280
CLV7930	Carlos Lopez Vaamonde	23-Jun-2017	Madagascar	Antananarivo		Andasibe	Hotel Feon-ny-ala	-18.9472	48.4194	946
BIOUG36809-A03	J.deWaard, E.Zakharov	15-Nov-2017	South Africa	Limpopo	Heanertsburg	Kuhestan Organic Farm, Kuhestan Cottages	Woodbush Forest	-23.8422	29.9769	1672				GPS				Forest	UV Light Sheet	Afromontane forest
MJ0018	G. Lagerwall	04-Nov-2016	South Africa	KwaZulu-Natal		Entumeni	Eshowe	-28.9167	31.3167										Light trap near sugar cane
MJ0013	P.E. Reavell	30-Dec-2008	South Africa	KwaZulu-Natal		Richards Bay		-28.8	32.1
MJ0012	E. Holm	01-Jan-2006	South Africa	Limpopo		Houtbosdorp		-23.7503	29.9853
MJ0031	J. Haran	24-Dec-2018	South Africa	KwaZulu-Natal		Underberg	Kotso Lodge	-29.746	29.4264
BIOUG36808-D07	J.deWaard, E.Zakharov	15-Nov-2017	South Africa	Limpopo	Heanertsburg	Kuhestan Organic Farm, Kuhestan Cottages	Woodbush Forest	-23.8422	29.9769	1672				GPS				Forest	Free Hand
MJ0015	R. Stofberg	29-Nov-2008	South Africa	Western Cape		Franskraal		-34.6113	19.3873
MJ0016	K. Mulckhuyse	06-Mar-2016	South Africa	Western Cape		Elands Bay		-32.7358	18.5733
MJ0014	N. Esterhuize	03-Mar-2016	South Africa	Western Cape		Piketberg		-33.4886	19.3119
BIOUG36808-C12	J.deWaard, E.Zakharov	15-Nov-2017	South Africa	Limpopo	Heanertsburg	Kuhestan Organic Farm, Kuhestan Cottages	Woodbush Forest	-23.8422	29.9769	1672				GPS				Forest	Free Hand
CLV7931	Carlos Lopez Vaamonde	13-Feb-2018	Madagascar	Antsiranana	Sava	Marojejy national Park	Camp 2	-14.4354	49.7606	767
MJ0022	C. Lopez Vaamonde & A. Ahamadi	27-Mar-2017	Madagascar		Atsinanana	Andasibe	Feon-ny-ala	-18.9479	48.42	948									light trap actinic tube
MJ0020	L. Davids	21-Jan-2017	South Africa	KwaZulu-Natal		Saint Lucia		-28.0124	32.3485
MJ0023	J.M. & M.D. Bate	18-Nov-2018	South Africa	Free State		Bloemfontein		-29.1108	26.223
MJ0021	G. Lagerwall	01-Jan-2018	South Africa	KwaZulu-Natal		Yard	Midland North
MJ0024	N. Delahaye	05-Jan-2017	Democratic Republic of the Congo
BC-PJ17	Pierre Juhel	02-Apr-2012	Gabon		Ogoue Invindo	La Lope	Lope National Park, Gorilla and Chimpanze Station	-0.2	11.6	305									Light trap
CLV7874	Carlos Lopez Vaamonde	10-Nov-2018	Gabon	Ogooue-Lolo		30 km a l`est de Lastoursville	Precious Woods Bambidie Site	-0.85556	13.1342	336
MJ0034	A. Naude	01-Jan-2018	South Africa	KwaZulu-Natal		Umhlali		-29.4834	31.2334
MJ0032	G. Hanbury-King	23-Mar-2017	South Africa	KwaZulu-Natal		Entumeni		-28.8443	31.3877										Light trap near sugar cane
MJ0035	A. Naude	27-Nov-2017	South Africa	KwaZulu-Natal		Ballito		-29.4743	31.2164
MJ0033	B. Korff	07-Jan-2018	South Africa	KwaZulu-Natal		Kwakhoza		-28.9654	31.4919
MJ0026		01-Feb-2013	South Africa	KwaZulu-Natal		Entumeni	Eshowe	-28.9167	31.3167
MJ0025	R. Redinger	01-Jan-2018	South Africa	KwaZulu-Natal		Dalton	Midland North Moria farm	-29.3881	30.7264
MJ0027	D. Conlong	31-Dec-2017	South Africa	KwaZulu-Natal		Pinetown	Sarnia	-29.8305	30.8765
CLV791018	Carlos Lopez Vaamonde	12-Feb-2018	Madagascar	Antsiranana	Sava	Marojejy national Park	Camp 3	-14.4367	49.7434	1320
MJ0029	C. Chaboo & E.Grobbelaar		South Africa	KwaZulu-Natal			Charters Creek Game Reserve	-28.2036	32.4169											Collection Date: January 17-20, 2006
Lope13-Coleo0699	N. Moulin, R. Rougerie	01-Mar-2013	Gabon		Ogoue Ivindo	La Lope	Lope National Park	-0.18298	11.5899	267								Forest	Remote Canopy Trap	RCT4-B 2013	Pont Yao	LOPE13-RCT4-PTPA
Lope13-Coleo0698	N. Moulin, R. Rougerie	01-Mar-2013	Gabon		Ogoue Ivindo	La Lope	Lope National Park	-0.18298	11.5899	267								Forest	Remote Canopy Trap	RCT4-B 2013	Pont Yao	LOPE13-RCT4-PTPA
Lope13-Coleo0666	N. Moulin, R. Rougerie	12-Mar-2013	Gabon		Ogoue Ivindo	La Lope	Lope National Park	-0.20435	11.6047	250									UV light trap		SEGC	LOPE13-UV-SEGC
MJ0028	C. Lopez Vaamonde & A. Ahamadi	27-Mar-2017	Madagascar		Atsinanana	Andasibe	Feon-ny-ala	-18.9479	48.42	948									light trap actinic tube
MJ0036	N. Delahaye	11-Jan-2017	Madagascar		Atsinanana	Mango	Vodiriana	-19.1676	48.5667
CLV7927	Carlos Lopez Vaamonde	27-Mar-2017	Madagascar	Antananarivo		Andasibe	Hotel Feon-ny-ala	-18.9472	48.4194	946
