# Supplementary material for: DNA barcoding for bio-surveillance of emerging pests and species identification in Afrotropical Prioninae (Coleoptera, Cerambycidae)
Source: Biodivers Data J. 2021 Apr 28;9:e64499. doi: 10.3897/BDJ.9.e64499 (PMC8099841; doi:10.3897/BDJ.9.e64499)
Supplement: Supplementary material 4 — Details about 42 Barcode Index Numbers (BINs) analysed in this study [file bdj-09-e64499-s004.xls]

BIN Details
Unique Bins (28) - Members 52
BIN	TotalMembers	Taxa	Count in Project
BOLD:ADL6139	1	Erioderus sp.	1
BOLD:ADL7354	1	Erioderus	1
BOLD:AEC2460	1	Phlyctenosis	1
BOLD:AEC4900	1	Closterus	1
BOLD:AEC4901	1	Leiophysis dujardini	1
BOLD:AEC4904	2	Trichophysis obscura	2
BOLD:AEC4905	1	Mallodon downesi	1
BOLD:AEC5096	2	Anomotoma wilwerthi	2
BOLD:AEC6031	2	Closterus rothschildi	2
BOLD:AEF0775	1	Phlyctenosis micros	1
BOLD:AEF2651	1	Erioderus hirtus	1
BOLD:AEF3018	1	Trichophysis	1
BOLD:AEF3198	1	Cacosceles oedipus	1
BOLD:AEF3199	1	Cacosceles oedipus	1
BOLD:AEF3200	1	Cacosceles	1
BOLD:AEF3308	1	Macrotoma	1
BOLD:AEF3555	17	Cacosceles newmannii	17
BOLD:AEF4128	2	Mallodon downesi	2
BOLD:AEF4129	1	Mallodon downesi	1
BOLD:AEF4130	1	Mallodon downesi	1
BOLD:AEF4803	1	Delocheilus	1
BOLD:AEF4805	2	Delocheilus	2
BOLD:AEF4806	1	Delocheilus	1
BOLD:AEF5847	1	Closterus	1
BOLD:AEF6074	4	Cacosceles newmannii	4
BOLD:AEH1149	1	Notophysis caffra	1
BOLD:AEH1549	1	Closterus	1
BOLD:AEH1550	1	Closterus	1
Non Unique Bins (14) - Members 74
BIN	TotalMembers	Taxa	Count in Project
BOLD:AAB9640	5	Macrotoma palmata	2
BOLD:AAC6501	8	Macrotoma serripes	1
BOLD:AAC9054	2	Tithoes maculatus	1
BOLD:AAD4378	8	Macrotoma natala	1
BOLD:AAE9822	21	Ceratocentrus spinicornis	1
BOLD:AAF0771	4	Anomotoma wilwerthi	1
BOLD:AAI0837	8	Tersec infans	2
BOLD:AAK5052	2	Paramacrotoma scabridorsis	1
BOLD:AAK7439	3	Mallodon downesi	1
BOLD:AAW6169	2	Anthracocentrus capensis	1
BOLD:ADI8207	4	Erioderus kolbei	2
BOLD:ADL7871	2	Delocheilus	1
BOLD:AEC3377	3	Closterus	1
BOLD:AEE3155	2	Notophysis	1
